# Supplementary material for: Aromatase Inhibitors and Risk of Metabolic and Cardiovascular Adverse Effects in Breast Cancer Patients—A Systematic Review and Meta-Analysis
Source: J Clin Med. 2022 May 31;11(11):3133. doi: 10.3390/jcm11113133 (PMC9181297; doi:10.3390/jcm11113133)
Supplement: Supplementary file 1 [file jcm-11-03133-s001.zip]

Archive with 4 entries (4 files):
- Supplementary Material S1.pdf
- Supplementary Material S2.pdf
- Supplementary Table S1.pdf
- Supplementary Table S2.pdf
